# Supplementary material for: SynchroSep-MS: Parallel LC Separations for Multiplexed Proteomics
Source: J Am Soc Mass Spectrom. 2025 Jul 30;36(9):1979–87. doi: 10.1021/jasms.5c00207 (PMC12331150; doi:10.1021/jasms.5c00207)
Supplement: Supplementary file 2 [file js5c00207_si_002.xlsx]

## Sheet: Sheet1
File Name	Path	Column 1 Load	Column 2 Load	Relevant Figures	Comments
20241212_DualColRd07_GradTest_CM_250ngHC_Zoe_250ngHC_1min.raw	raw	250ng HAP1	250ng HAP1	S2	Collected with 1 min delay between injections added
20241212_DualColRd07_GradTest_CM_250ngHC_Zoe_250ngHC_2min.raw	raw	250ng HAP1	250ng HAP1	S2	Collected with 2 min delay between injections added
20241212_DualColRd07_GradTest_CM_250ngHC_Zoe_250ngHC_NoDelay_20241212104519.raw	raw	250ng HAP1	250ng HAP1	S2	Collected with 0 min delay between injections added
20241216_Rd07_CM_10ngMouse_Zoe_10ngMouse_1.raw	raw	10ng Mouse Brain	10ng Mouse Brain	4,S9	Collected with 1 min delay between injections added
20241216_Rd07_CM_10ngMouse_Zoe_10ngMouse_2.raw	raw	10ng Mouse Brain	10ng Mouse Brain	4,S9	Collected with 1 min delay between injections added
20241216_Rd07_CM_10ngMouse_Zoe_10ngMouse_3.raw	raw	10ng Mouse Brain	10ng Mouse Brain	4,S9	Collected with 1 min delay between injections added
20241216_Rd07_CM_10ngMouse_Zoe_200ngMouse_1.raw	raw	10ng Mouse Brain	200ng Mouse Brain	4,S9, S10	Collected with 1 min delay between injections added
20241216_Rd07_CM_10ngMouse_Zoe_200ngMouse_2.raw	raw	10ng Mouse Brain	200ng Mouse Brain	4,S9, S10	Collected with 1 min delay between injections added
20241216_Rd07_CM_10ngMouse_Zoe_200ngMouse_3.raw	raw	10ng Mouse Brain	200ng Mouse Brain	4,S9, S10	Collected with 1 min delay between injections added
20241216_Rd07_CM_50ngMouse_Zoe_50ngMouse_1.raw	raw	50ng Mouse Brain	50ng Mouse Brain	4,S9	Collected with 1 min delay between injections added
20241216_Rd07_CM_50ngMouse_Zoe_50ngMouse_2.raw	raw	50ng Mouse Brain	50ng Mouse Brain	4,S9	Collected with 1 min delay between injections added
20241216_Rd07_CM_50ngMouse_Zoe_50ngMouse_3.raw	raw	50ng Mouse Brain	50ng Mouse Brain	4,S9	Collected with 1 min delay between injections added
20241216_Rd07_CM_50ngMouse_Zoe_100ngMouse_1.raw	raw	50ng Mouse Brain	100ng Mouse Brain	4,S9, S10	Collected with 1 min delay between injections added
20241216_Rd07_CM_50ngMouse_Zoe_100ngMouse_2.raw	raw	50ng Mouse Brain	100ng Mouse Brain	4,S9, S10	Collected with 1 min delay between injections added
20241216_Rd07_CM_50ngMouse_Zoe_100ngMouse_3.raw	raw	50ng Mouse Brain	100ng Mouse Brain	4,S9, S10	Collected with 1 min delay between injections added
20241216_Rd07_CM_75fmolPRTC_Zoe_75fmolPRTC_1.raw	raw	75fmol PRTC standard	75fmol PRTC standard	2D,2E	Collected with 1 min delay between injections added
20241216_Rd07_CM_75fmolPRTC_Zoe_75fmolPRTC_2.raw	raw	75fmol PRTC standard	75fmol PRTC standard	2D,2E	Collected with 1 min delay between injections added
20241216_Rd07_CM_75fmolPRTC_Zoe_75fmolPRTC_3.raw	raw	75fmol PRTC standard	75fmol PRTC standard	2D,2E	Collected with 1 min delay between injections added
20241216_Rd07_CM_75fmolPRTC_Zoe_Blank_1.raw	raw	75fmol PRTC standard	Blank	2D,2E	Collected with 1 min delay between injections added
20241216_Rd07_CM_75fmolPRTC_Zoe_Blank_2.raw	raw	75fmol PRTC standard	Blank	2D,2E	Collected with 1 min delay between injections added
20241216_Rd07_CM_75fmolPRTC_Zoe_Blank_3.raw	raw	75fmol PRTC standard	Blank	2D,2E	Collected with 1 min delay between injections added
20241216_Rd07_CM_100ngMouse_Zoe_50ngMouse_1.raw	raw	100ng Mouse Brain	50ng Mouse Brain	4,S9, S10	Collected with 1 min delay between injections added
20241216_Rd07_CM_100ngMouse_Zoe_50ngMouse_2.raw	raw	100ng Mouse Brain	50ng Mouse Brain	4,S9, S10	Collected with 1 min delay between injections added
20241216_Rd07_CM_100ngMouse_Zoe_50ngMouse_3.raw	raw	100ng Mouse Brain	50ng Mouse Brain	4,S9, S10	Collected with 1 min delay between injections added
20241216_Rd07_CM_100ngMouse_Zoe_100ngMouse_1.raw	raw	100ng Mouse Brain	100ng Mouse Brain	4,S9	Collected with 1 min delay between injections added
20241216_Rd07_CM_100ngMouse_Zoe_100ngMouse_2.raw	raw	100ng Mouse Brain	100ng Mouse Brain	4,S9	Collected with 1 min delay between injections added
20241216_Rd07_CM_100ngMouse_Zoe_100ngMouse_3.raw	raw	100ng Mouse Brain	100ng Mouse Brain	4,S9	Collected with 1 min delay between injections added
20241216_Rd07_CM_200ngMouse_Zoe_10ngMouse_1.raw	raw	200ng Mouse Brain	10ng Mouse Brain	4,S9, S10	Collected with 1 min delay between injections added
20241216_Rd07_CM_200ngMouse_Zoe_10ngMouse_2.raw	raw	200ng Mouse Brain	10ng Mouse Brain	4,S9, S10	Collected with 1 min delay between injections added
20241216_Rd07_CM_200ngMouse_Zoe_10ngMouse_3.raw	raw	200ng Mouse Brain	10ng Mouse Brain	4,S9, S10	Collected with 1 min delay between injections added
20241216_Rd07_CM_200ngMouse_Zoe_200ngMouse_1.raw	raw	200ng Mouse Brain	200ng Mouse Brain	2,3,4,S3,S4,S5, S7	Collected with 1 min delay between injections added
20241216_Rd07_CM_200ngMouse_Zoe_200ngMouse_2.raw	raw	200ng Mouse Brain	200ng Mouse Brain	2,3,4,S3,S4,S5, S7	Collected with 1 min delay between injections added
20241216_Rd07_CM_200ngMouse_Zoe_200ngMouse_3.raw	raw	200ng Mouse Brain	200ng Mouse Brain	2,3,4,S3,S4,S5,S6, S7, S8	Collected with 1 min delay between injections added
20241216_Rd07_CM_200ngMouse_Zoe_Blank_CM_QC1.raw	raw	200ng Mouse Brain	Blank	Not used	Collected with 1 min delay between injections added
20241216_Rd07_CM_200ngMouse_Zoe_Blank_CM_QC2.raw	raw	200ng Mouse Brain	Blank	2,3,S4,S5,S7	Collected with 1 min delay between injections added
20241216_Rd07_CM_200ngMouse_Zoe_Blank_CM_QC3.raw	raw	200ng Mouse Brain	Blank	2,3,S4,S5,S6, S7, S8	Collected with 1 min delay between injections added
20241216_Rd07_CM_200ngMouse_Zoe_Blank_CM_QC4.raw	raw	200ng Mouse Brain	Blank	2,3,S4,S5,S7	Collected with 1 min delay between injections added
20241216_Rd07_CM_Blank_Zoe_75fmolPRTC_1.raw	raw	Blank	75fmol PRTC standard	2D,2E	Collected with 1 min delay between injections added
20241216_Rd07_CM_Blank_Zoe_75fmolPRTC_2.raw	raw	Blank	75fmol PRTC standard	2D,2E	Collected with 1 min delay between injections added
20241216_Rd07_CM_Blank_Zoe_75fmolPRTC_3.raw	raw	Blank	75fmol PRTC standard	2D,2E	Collected with 1 min delay between injections added
20241216_Rd07_CM_Blank_Zoe_200ngMouse_Zoe_QC1.raw	raw	Blank	200ng Mouse Brain	Not used	Collected with 1 min delay between injections added
20241216_Rd07_CM_Blank_Zoe_200ngMouse_Zoe_QC2.raw	raw	Blank	200ng Mouse Brain	2,3,S4,S5,S7	Collected with 1 min delay between injections added
20241216_Rd07_CM_Blank_Zoe_200ngMouse_Zoe_QC3.raw	raw	Blank	200ng Mouse Brain	2,3,S4,S5,S6, S7, S8	Collected with 1 min delay between injections added
20241216_Rd07_CM_Blank_Zoe_200ngMouse_Zoe_QC4.raw	raw	Blank	200ng Mouse Brain	2,3,S4,S5,S7	Collected with 1 min delay between injections added
Round07_FragPipeDIA_Searches.zip	search	N/A	N/A	2D,2E	This folder contains the FragPipe-DIA search outputs for retention time offset modeling of the mouse brain injections.
Round07_GradOpt_FragPipeDIA.zip	search	N/A	N/A	S2	This folder contains the FragPipe-DIA search outputs for the retention time offset modeling for the HAP1 injections.
Round07_ModDIANN_AlignmentSearch_v1.zip	search	N/A	N/A	N/A	This folder contains the search outputs for the alignment search against a predicted spectral library.
Round07_ModDIANN_DualCol_WindowScouting_v1.zip	search	N/A	N/A	S3	This folder contains the searches with different processing parameters to assess the appropriate parameters for searching with the prototype DIA-NN version.
Round07_ModDIANN_DualColSearch_FullSearch_NoNorm.zip	search	N/A	N/A	2F, 2G,2I, 3A, 3B, 4, S5A, S5B, S6, S8, S9, S10	This folder contains the dilution series data searched without cross-run normalization applied.
Round07_ModDIANN_FileConversion_v1.zip	search	N/A	N/A	N/A	This folder contains the aligned.parquet.skyline.speclib file which is the predicted library with aligned retetention times. This file was used as the spectral library for all downstream analyses
Round07_ModDIANN_TriplicateSearches.zip	search	N/A	N/A	3C, S7, S5C	This folder contains the results for triplicate analyses searched separately for RSD calculations.
CElegansEntrapment_PrecLevel_v2.zip	updates/2025-07-22_coonlabs_86dcd1b0/search	N/A	N/A	S4	This folder contains the results for the C Elegans/mouse entrapment search in DIA-NN
